# Supplementary material for: Time-of-Travel Methods for Measuring Optical Flow on Board a Micro Flying Robot
Source: Sensors (Basel). 2017 Mar 11;17(3):571. doi: 10.3390/s17030571 (PMC5375857; doi:10.3390/s17030571)
Supplement: Supplementary file 1 [file sensors-17-00571-s001.zip]

Archive with 1 entries (1 files):
- sensors-173408-supplementary.mp4
